# Supplementary material for: Obtaining high-quality draft genomes from uncultured microbes by cleaning and co-assembly of single-cell amplified genomes
Source: Sci Rep. 2018 Feb 1;8:2059. doi: 10.1038/s41598-018-20384-3 (PMC5794965; doi:10.1038/s41598-018-20384-3)
Supplement: Supplementary file 2 — Supplementary Data S1 [file 41598_2018_20384_MOESM2_ESM.xlsx]

## Sheet: Gut microbe SAG list
	MDA amplicon	16S rRNA gene amplicon			Genome sequence and de novo assembly
Sample ID	DNA yield (ng)	Accession	Blast hit	Pairwise identity	# read	# contig	N50	Total Length (bp)	GC(%)	CheckM completeness (%)	CheckM contamination (%)
SAG01(MGM1)	2384	AB702763	Uncultured Bacteroidales	100	688922	598	14577	1722943	46.3	66.56	2.25
SAG02(MGM1)	1848	AB702763	Uncultured Bacteroidales	100	1073276	478	13308	1802474	45.82	67.64	1.84
SAG03(MGM1)	6400	AB702763	Uncultured Bacteroidales	100	890542	621	13654	1799752	46.42	64.01	4.18
SAG04(MGM1)	6928	AB702763	Uncultured Bacteroidales	100	737468	452	26671	2558986	46.8	89.31	1.98
SAG05(MGM1)	4480	AB702763	Uncultured Bacteroidales	100	784596	518	19280	2236774	46.75	81.14	2.28
SAG06(MGM1)	4400	AB702763	Uncultured Bacteroidales	100	691720	524	25271	2465976	46.57	87.35	2.13
SAG07(MGM1)	8480	AB702763	Uncultured Bacteroidales	100	789832	508	26624	2662105	46.8	88.42	1.29
SAG08(MGM1)	2344	AB702763	Uncultured Bacteroidales	99.6	789698	554	12318	1961420	46.9	63.23	0
SAG09(MGM2)	4320	AB702764	Uncultured Bacteroidales	100	519002	611	8806	1798785	46.14	64.91	2.59
SAG10(MGM2)	4400	AB702764	Uncultured Bacteroidales	100	915002	542	13881	2058995	45.72	71.26	1.04
SAG11(MGM2)	4400	AB702764	Uncultured Bacteroidales	100	740648	493	10646	1577285	46.29	52.27	1.39
SAG12(MGM2)	4080	AB702764	Uncultured Bacteroidales	100	640950	635	12991	2250731	46.18	76.85	3
SAG13(MGM2)	5440	AB702764	Uncultured Bacteroidales	100	560922	177	19346	793593	46.58	30.33	1.72
SAG14(MGM2)	3688	AB702764	Uncultured Bacteroidales	100	627140	165	8027	534001	45.97	18.66	0.5
SAG15(MGM2)	4160	AB702764	Uncultured Bacteroidales	100	694770	287	16578	1234017	45.05	39.66	3.45
SAG16(MGM2)	4640	AB702764	Uncultured Bacteroidales	100	717880	528	10673	1640723	46.22	61.27	0.76
SAG17(MGM2)	4560	AB702764	Uncultured Bacteroidales	100	657574	602	13030	2221218	46.04	75.75	1.33
SAG18(MGM2)	4480	AB702764	Uncultured Bacteroidales	100	981688	646	10791	2144928	46.15	74.59	1.71
SAG19	1616	AB702900	Uncultured Clostridiales	97.2	635010	1051	6497	2473379	35.93	68.48	26.43
SAG20	548	GU958978	Uncultured Bacteroidetes	94.3	892516	1167	2154	1809013	44.1	20.42	1.45
SAG21	2248	JQ893853	Uncultured Bacteroidales	100	840044	531	19759	2516860	46.97	88.42	1.29
SAG22	2544	KP811916	Uncultured bacterium	98.6	681336	1566	9900	4293028	47.77	81.03	43.97
SAG23	1704	AB702771	Uncultured Bacteroidales	100	658018	327	3969	585145	54.88	29.26	0.6
SAG24	2336	KP107483	Uncultured Parabacteroides	99.7	614228	21	11323	50152	46.55	-	-
SAG25	1560	GU957112	Uncultured Firmicutes	93.1	401342	134	24636	870789	28.95	73.03	1.12
SAG26	1944	KP806080	Uncultured bacterium	100	738226	77	20685	331746	50.61	18.97	0
SAG27	1792	JQ084403	Uncultured bacterium	100	677862	336	12344	1026487	45.17	22.29	0.32
SAG28	4240	HE608014	Uncultured bacterium	100	633758	997	11107	3362987	43.26	71.6	3.34
SAG29	3528	KC856768	Uncultured bacterium	100	369250	253	14852	1051719	45.17	25.86	0
SAG30	3144	KP055153	Uncultured Barnesiella	100	656202	536	21312	2554046	47.66	87.69	2.68
SAG31	4080	EU622753	Uncultured bacterium	99.6	529714	582	13439	2271822	45.41	67.2	1.9
SAG32	7664	KP799822	Uncultured bacterium	99.4	708520	283	12701	1380066	28.56	55.64	0.52
SAG33	3280	EF709118	Uncultured Firmicutes	98	609628	329	5442	707585	53.18	44.35	1.56
SAG34	3936	AB702736	Uncultured Bacteroidales	100	335234	357	6131	841402	52.52	27.91	0.88
SAG35	3568	KP102637	Uncultured Lachnospiraceae	100	619968	441	4872	975461	44.59	11.32	1.75
SAG36	4320	JF245052	Uncultured bacterium	100	805800	470	20805	2427958	45.73	88.51	2.34
SAG37	3968	HM123887	Uncultured bacterium	100	578202	814	9756	2838541	48.66	79.96	2.4
SAG38	4560	AB702928	Clostridiales bacterium	100	823462	1619	10730	4604815	46.76	82.09	37.97
SAG39	4320	AB702925	Uncultured bacterium	100	321598	292	6163	890540	32.3	72.19	1.22
SAG40	4320	AB702751	Uncultured Bacteroidales	100	797892	376	19134	1525499	48.77	52.42	2.64
SAG41	4480	AB702757	Uncultured Bacteroidales	99.7	908536	510	21313	2022009	47.27	71.02	2.5
SAG42	4320	EU622753	Uncultured bacterium	99.5	595842	1010	10388	3100461	45.87	80.88	29.04
SAG43	4864	AB702772	Uncultured Bacteroidales	100	482114	481	8568	1689348	51.13	79.66	0.73
SAG44	4720	GU956585	Uncultured Bacteroidetes	99.2	681766	745	12227	2591125	47.05	73.27	2.91
SAG45	2712	AF056090	Desulfovibrio sp.	100	788760	737	11250	2609196	46.92	70.63	1.44
SAG46	5840	JF260317	Uncultured bacterium	100	765664	772	5701	2009448	31.15	66.04	0.67
SAG47	3680	CP015401	Bacteroides caecimuris	99.7	863944	24	4402	44212	44.97	-	-
SAG48	4160	KM650900	Uncultured Firmicutes	93.5	817678	530	14360	1538323	38.71	71.94	18.67
SAG49	4000	AB599946	Bacteroides sp.	100	992328	765	14899	3386448	42.84	80.62	2.49
SAG50	2664	GU958978	Uncultured Bacteroidetes	94.2	768206	51	23096	178518	53.53	8.33	0
SAG51	4800	KC919711	Uncultured bacterium	100	754412	119	16697	529442	45.83	14.47	0.02
SAG52	4480	AB702900	Uncultured Clostridiales	99.4	869664	260	15832	1332027	26.28	60.82	1.07
SAG53	4640	EU622753	Uncultured bacterium	99.6	429282	769	14978	3070134	45.35	70.17	2.59
SAG54	4320	GU956585	Uncultured Bacteroidetes	99.4	783336	776	11097	2931878	47	80.62	2.95
SAG55	3960	AB599946	Bacteroides sp.	100	420	-	-	-	-	-	-
SAG56	4720	KP807631	Uncultured bacterium	99.7	675946	664	18777	2498964	47.87	78.71	1.64
SAG57	4560	KP055153	Uncultured Barnesiella	99.7	826654	666	11993	2168169	47.49	74.58	2.48
SAG58	4320	KM059825	Uncultured Porphyromonadaceae	94.8	982370	551	15875	2600239	51.81	79.97	2.11
SAG59	2168	AB702736	Uncultured Bacteroidales	100	805496	602	8593	1898063	51.88	63.33	0.6
SAG60	2816	AF056090	Desulfovibrio sp.	100	667418	611	2488	997796	56.6	28.02	0.02
SAG61	4160	KC856798	Uncultured bacterium	93.4	866240	478	16617	2365390	42.5	79.43	2.99
SAG62	4400	EU622753	Uncultured bacterium	99.6	244042	180	20151	760586	45.44	19.88	1.17
SAG63	4480	AB599946	Bacteroides sp.	100	890968	821	11691	2823205	42.9	63.83	2.33
SAG64	4400	AB702764	Uncultured Bacteroidales	100	797364	143	13044	594621	47.22	18.23	0
SAG65	4320	KP055153	Uncultured Barnesiella	100	686854	273	21864	1361188	48.29	50.63	1.13
SAG66	4160	DQ815551	Uncultured bacterium	100	619490	1128	7891	3261005	49.79	50.33	2.22
SAG67	4560	EU622753	Uncultured bacterium	99.5	864106	71	763	55613	45.15	4.31	0
SAG68	3608	EU622753	Uncultured bacterium	99.6	817790	59	15015	223302	42.35	5.37	0
SAG69	3840	AB702729	Uncultured Bacteroidales	99.7	708214	602	19256	2549295	48.16	82.76	2.47
SAG70	4160	KC856767	Uncultured bacterium	100	782096	162	6942	350919	50.21	16.14	1.72
SAG71	4480	KP811018	Uncultured bacterium	99.7	499230	627	12409	1910283	51.89	59.77	3.49
SAG72	4480	KC856576	Uncultured bacterium	99.7	836150	69	14091	244040	40.01	3.45	0
